# Supplementary material for: The Effects of Paddy Cultivation and Microbiota Members on Arsenic Accumulation in Rice Grain
Source: Foods. 2023 May 26;12(11):2155. doi: 10.3390/foods12112155 (PMC10252851; doi:10.3390/foods12112155)
Supplement: Supplementary file 1 [file foods-12-02155-s001.zip]

Archive with 1 entries (1 files):
- foods-2354998-supplementary.pdf
